# Supplementary material for: Convergent validity: agreement between accelerometry and the Global Physical Activity Questionnaire in college-age Saudi men
Source: BMC Res Notes. 2016 Sep 8;9(1):436. doi: 10.1186/s13104-016-2242-9 (PMC5016864; doi:10.1186/s13104-016-2242-9)
Supplement: Supplementary file 1 — 10.1186/s13104-016-2242-9 Raw data of accelerometers and the Global Physical Activity Questionnaire in week 1 and 2, including sedentary, low, moderate and vigorous physical activity (n = 62). [file 13104_2016_2242_MOESM1_ESM.xlsx]

## Sheet: Sheet2
A	sed_min_d		ACCELEROMETER
b	sed_hr_d
B	light_min_d
C	light_min_w
D	light_hr_w
E	Moder_min_w
F	V_Viogor_min_w
G	MVPA_min_d
H	MVPA_min_w
I	MVPA_hr_w
J	Comut_d_1		GPAQ_1
K	Comut_min_d_1
L	Comut_min_w_1
M	Exe_hard_d_1
N	Exe_hard_min_d_1
O	Exe_hard_min_w_1
P	Exe_moder_d_1
Q	Exe_moder_min_d_1
R	Exe_moder_min_w_1
S	MVPA_w_1
T	Sedent_hr_d_1
U	sedent_min_d_1
V	Comut_d_2		GPAQ_2
W	Comut_min_d_2
X	Comut_min_w_2
Y	Exe_hard_d_2
Z	Exe_hard_min_d_2
AA	Exe_hard_min_w_2
AB	Exe_moder_d_2
AC	Exe_moder_min_d_2
AD	Exe_moder_min_w_2
AE	MVPA_w_2
AF	Sedent_hr_d_2
AG	sedent_min_d_2

## Sheet: Sheet1
573.3	9.6	331.7	2321.7	38.7	161	0	53.7	375.7	6.3	0	0	0	6	105	630	2	45	90	720	7	420	0	0	0	5	30	150	1	60	60	210	6	360
585	9.8	261.2	1828.4	30.5	268	26	58.8	411.6	6.9	0	0	0	6	60	360	5	60	300	660	5	300	3	20	60	6	120	720	0	0	0	720	6	360
531.8	8.9	262.8	1839.3	30.7	160	3	40.8	285.3	4.8	2	45	90	1	60	60	0	0	0	60	4	240	2	5	10	1	60	60	1	60	60	120	1	60
599.3	10	245.4	1718	28.6	293	0	41.9	293	4.9	0	0	0	0	0	0	1	120	120	120	12	720	4	60	240	0	0	0	2	60	120	120	17	1020
433	7.2	267	1869	31.2	38	1	13	91	1.5	0	0	0	0	0	0	2	120	240	240	12	720	0	0	0	0	0	0	2	120	240	240	11	660
617	10.3	204.3	1429.8	23.8	128	0	32	224	3.7	0	0	0	0	0	0	2	60	120	120	8	480	0	0	0	0	0	0	2	60	120	120	6	360
509.7	8.5	205.7	1440	24	176	3	25.6	179	3	0	0	0	0	0	0	0	0	0	0	12	720	0	0	0	0	0	0	0	0	0	0	12	720
482.4	8	359.4	2516	41.9	298	5	43.3	303	5.1	2	10	20	4	30	120	7	20	140	260	6	360	3	10	30	5	30	150	7	20	140	290	6	360
586.7	9.8	259.1	1814	30.2	154	9	23.3	163	2.7	2	15	30	0	0	0	2	15	30	30	7	420	2	15	30	0	0	0	2	15	30	30	7	420
458.5	7.6	264	1848	30.8	102	1	25.8	180.3	3	0	0	0	1	120	120	0	0	0	120	6	360	1	90	90	2	45	90	0	0	0	90	7.5	450
474.9	7.9	349.6	2447	40.8	451	12	66.1	463	7.7	5	10	50	2	105	210	0	0	0	210	7	420	3	30	90	1	60	60	2	120	240	300	10	600
468.2	7.8	273.6	1915.2	31.9	227	0	45.4	317.8	5.3	1	55	55	0	0	0	0	0	0	0	10	600	3	30	90	0	0	0	0	0	0	0	6	360
584.3	9.7	305.7	2140	35.7	207	2	29.9	209	3.5	0	0	0	1	120	120	0	0	0	120	10	600	7	60	420	1	120	120	3	60	180	300	10	600
889.8	14.8	214.2	1499.4	25	58	0	11.6	81.2	1.4	0	0	0	0	0	0	1	30	30	30	12	720	0	0	0	0	0	0	0	0	0	0	6.5	390
609.8	10.2	200.8	1405.8	23.4	79	7	14.3	100.3	1.7	0	0	0	7	90	630	0	0	0	630	7	420	0	0	0	1	90	90	0	0	0	90	9	540
593.2	9.9	219.3	1535.3	25.6	283	2	47.5	332.5	5.5	0	0	0	1	90	90	0	0	0	90	9	540	0	0	0	0	0	0	1	80	80	80	9	540
851	14.2	136	952	15.9	46	0	11.5	80.5	1.3	0	0	0	2	60	120	0	0	0	120	12	720	0	0	0	2	60	120	0	0	0	120	10	600
554.5	9.2	196.3	1373.8	22.9	99	0	24.8	173.3	2.9	2	40	80	2	60	120	3	10	30	150	11	660	3	10	30	0	0	0	2	120	240	240	11	660
338.3	5.6	200.3	1402.3	23.4	305	122	142.3	996.3	16.6	0	0	0	7	25	175	7	25	175	350	9	540	5	30	150	7	20	140	0	0	0	140	8	480
493.4	8.2	216.6	1516.2	25.3	126	1	25.4	177.8	3	0	0	0	0	0	0	2	40	80	80	15	900	0	0	0	1	30	30	1	30	30	60	7	420
413.3	6.9	198.7	1390.7	23.2	82	0	27.3	191.3	3.2	1.5	90	135	1.5	90	135	3	60	180	315	6	360	2	20	40	3	60	180	3	60	180	360	6	360
568	9.5	329.7	2307.7	38.5	71	0	11.8	82.8	1.4	0	0	0	2	60	120	4	60	240	360	8	480	0	0	0	1	30	30	0	0	0	30	9	540
668.3	11.1	250.3	1752.3	29.2	66	2	22.7	158.7	2.6	0	0	0	4	120	480	0	0	0	480	3	180	0	0	0	2	120	240	0	0	0	240	3	180
632.5	10.5	221.3	1548.8	25.8	230	2	25.5	178.5	3	2	30	60	0	0	0	0	0	0	0	10	600	2	50	100	3	30	90	4	30	120	210	10	600
631.7	10.5	343.3	2403	40.1	95	0	33.1	232	3.9	0	0	0	3	2	4.5	3	2	5	9	8	480	0	0	0	3	15	45	3	15	45	90	2	120
567	9.5	278	1946	32.4	289	9	19	133	2.2	0	0	0	0	0	0	0	0	0	0	3	180	0	0	0	0	0	0	0	0	0	0	3	180
581	9.7	341.3	2389	39.8	198	3	42.6	298	5	2	60	120	2	60	120	3	20	60	180	1.5	90	2	60	120	3	60	180	2	60	120	300	2	120
564.4	9.4	461.7	3232	53.9			28.7	201	3.4	3	40	120	0	0	0	3	10	30	30	18	1080	3	40	120	0	0	0	3	10	30	30	13	780
557.3	9.3	185	1295	21.6	177	0	65.3	457.3	7.6	0	0	0	4	20	80	0	0	0	80	1.5	90	3	45	135	2	30	60	2	50	100	160	6	360
564	9.4	250.8	1755.6	29.3	484	16	35.4	247.8	4.1	30	30	900	2	120	240	2	30	60	300	8	480	3	180	540	2	120	240	2	180	360	600	8	480
542.4	9	204.9	1434	23.9	395	44	71.4	500	8.3	7	120	840	3	120	360	6	120	720	1080	6	360	6	120	720	5	180	900	6	150	900	1800	6	360
466.8	7.8	279.3	1954.8	32.6	420	47	109.8	768.3	12.8	0	0	0	2	30	60	0	0	0	60	9	540	2	120	240	3	90	270	3	60	180	450	6	360
507	8.5	220.7	1544.7	25.7	159	2	77.8	544.8	9.1	7	180	1260	0	0	0	7	30	210	210	5	300	7	300	2100	3	30	90	7	120	840	930	5	300
571	9.5	200.3	1402.3	23.4	682	75	53.7	375.7	6.3	6	30	180	2	30	60	2	40	80	140	1	60	4	30	120	1	20	20	1	25	25	45	14	840
529.5	8.8	254.8	1783.8	29.7	378	8	126.2	883.2	14.7	5	60	300	5	120	600	5	120	600	1200	1.5	90	5	90	450	3	120	360	3	60	180	540	2	120
602.6	10	180.4	1263	21.1	356	4	55.1	386	6.4	5	60	300	3	60	180	2	60	120	300	1.5	90	5	60	300	3	60	180	7	30	210	390	1	60
507	8.5	248	1736	28.9	767	21	90	630	10.5	3	60	180	0	0	0	2	60	120	120	2	120	5	60	300	0	0	0	3	60	180	180	1	60
533.4	8.9	285.4	1998	33.3	188	2	112.6	788	13.1	7	60	420	2	180	360	2	180	360	720	2	120	2	120	240	2	120	240	0	0	0	240	2	120
621.3	10.4	242.8	1699.3	28.3	162	6	47.5	332.5	5.5	7	60	420	3	30	90	5	30	150	240	2	120	7	60	420	5	30	150	5	30	150	300	2	120
540.2	9	154.6	1082.2	18	145	6	33.6	235.2	3.9	1	20	20	1	20	20	3	30	90	110	6	360	1	30	30	1	30	30	3	20	60	90	6	360
726.3	12.1	295	2065	34.4	146	1	50.3	352.3	5.9	0	0	0	0	0	0	1	60	60	60	9	540	0	0	0	0	0	0	1	60	60	60	9	540
561.6	9.4	217.3	1521	25.4	242	7	21	147	2.5	5	120	600	0	0	0	0	0	0	0	9.5	570	7	50	350	5	20	100	0	0	0	100	3	180
559.8	9.3	216.3	1513.8	25.2	251	6	62.3	435.8	7.3	3	60	180	1	60	60	2	120	240	300	3	180	5	120	600	5	60	300	0	0	0	300	10	600
503.4	8.4	255	1785	29.8	196	0	51.4	359.8	6	7	100	700	3	240	720	2	420	840	1560	2	120	0	0	0	2	10	20	2	30	60	80	6	360
561.7	9.4	193.6	1355	22.6	220	0	28	196	3.3	0	0	0	0	0	0	0	0	0	0	3.5	210	0	0	0	0	0	0	0	0	0	0	3.5	210
419.1	7	237.9	1665.1	27.8	446	24	55	385	6.4	7	120	840	1	60	60	1	60	60	120	2	120	7	120	840	1	60	60	1	60	60	120	2	120
539.6	9	197.3	1381	23	514	34	67.1	470	7.8	0	0	0	2	180	360	6	60	360	720	12	720	0	0	0	3	180	540	6	60	360	900	12	720
559.3	9.3	290.2	2031.2	33.9	249	0	91.3	639.3	10.7	5	20	100	7	25	175	0	0	0	175	8	480	4	20	80	7	25	175	0	0	0	175	7	420
614	10.2	201	1407	23.5	157	0	35.6	249	4.2	3	30	90	0	0	0	0	0	0	0	5	300	3	25	75	0	0	0	0	0	0	0	6	360
660.7	11	295.3	2067.3	34.5	171	7	26.2	183.2	3.1	5	30	150	2	150	300	2	25	50	350	12	720	4	60	240	2	180	360	3	30	90	450	10	600
503.7	8.4	259	1813	30.2	384	35	25.4	178	3	0	0	0	0	0	0	2	60	120	120	1	60	0	0	0	0	0	0	0	0	0	0	1	60
557	9.3	244.7	1712.7	28.5	127	0	69.8	488.8	8.1	5	60	300	2	60	120	0	0	0	120	4	240	7	40	280	60	0	0	0	0	0	0	2	120
556	9.3	284	1988	33.1	173	8	21.2	148.2	2.5	0	0	0	2	90	180	0	0	0	180	5	300	0	0	0	2	90	180	0	0	0	180	3	180
608.7	10.1	234.6	1642	27.4	252	29	25.9	181	3	3	120	360	3	120	360	3	60	180	540	6	360	3	180	540	3	120	360	3	60	180	540	6	360
698.6	11.6	200.6	1404	23.4	246	0	40.1	281	4.7	5	45	225	3	60	180	3	120	360	540	4	240	5	60	300	3	60	180	4	60	240	420
575.2	9.6	197.2	1380.4	23	39	0	49.2	344.4	5.7	6	60	360	5	60	300	3	120	360	660	6	360	4	60	240	6	60	360	3	120	360	720	6	360
523.6	8.7	234.2	1639.4	27.3	263	31	58.8	411.6	6.9	0	0	0	0	0	0	5	60	300	300	5	300	0	0	0	0	0	0	5	45	225	225	6	360
640	10.7	226.2	1583.2	26.4	147	2	24.8	173.8	2.9	4	45	180	6	60	360	4	30	120	480	3	180	4	60	240	6	60	360	4	45	180	540	6	360
693.5	11.6	211.7	1481.7	24.7	114	6	20	140	2.3	7	60	420	6	60	360	6	30	180	540	6	360	6	60	360	6	60	360	5	60	300	660	7	420
670.8	11.2	160.7	1124.7	18.7	112.5	1.5	38	266	4.4	6	20	120	0	0	0	0	0	0	0	3	180	6	20	120	0	0	0	0	0	0	0	3	180
489.7	8.2	292	2044	34.1	139	0	46.3	324.3	5.4	0	0	0	0	0	0	5	25	125	125	5	300	0	0	0	0	0	0	0	0	0	0	3	180
607.5	10.1	219.1	1533.6	25.6	385.5	42	71.3	498.8	8.3	5	60	300	4	60	240	5	45	4	244	5	300	5	90	450	4	60	240	5	60	300	540	5	300
714.8	11.9	110.3	772.3	12.9	211	8	36.5	255.5	4.3	0	0	0	0	0	0	0	0	0	0	6	360	0	0	0	0	0	0	0	0	0	0	6	360
539.8	9	258.5	1809.5	30.2	177	5	30.3	212.3	3.5	2	120	240	1	60	60	1	30	30	90	5	300	2	120	240	1	60	60	1	30	30	90	5	300
